# Supplementary material for: Synthesis and Antiviral Evaluation of 5-(4-Aryl-1,3-butadiyn-1-yl)-uridines and Their Phosphoramidate Pronucleotides
Source: Molecules. 2024 Dec 29;30(1):96. doi: 10.3390/molecules30010096 (PMC11722124; doi:10.3390/molecules30010096)
Supplement: Supplementary file 1 [file molecules-30-00096-s001.zip]

Archive with 1 entries (1 files):
- molecules-3354861-supplementary.pdf
